# Supplementary material for: Root metabolite profiles support a chemical-trophic filtering hypothesis for genotype- and stage-specific rhizosphere assembly in chicory
Source: Front Microbiol. 2026 Jul 17;17:1855632. doi: 10.3389/fmicb.2026.1855632 (PMC13423886; doi:10.3389/fmicb.2026.1855632)
Supplement: Supplementary file 4 [file Table_4.xlsx]

## Sheet: Bacteria
Supplementary file 4. Bacterial genera and species significantly enriched or depleted in the rhizosphere: common and genotype-specific signatures.
Taxa associated with the common rhizosphere signature are highlighted in red, while taxa excluded from the rhizosphere are highlighted in green.
	Taxa	T1	T2	Associated plant genotype or bulk soil	Gram	Trophic strategy	Soil competitiveness	PGP potential	Other ecological roles	Key references
BACTERIAL GENERA	Altererythrobacter	✓	–	Far01, Far05, Far10	–	Aerobic, aromatic metabolism	Moderate	Limited documented PGP	Exudate metabolizer	Kwon et al., 2007
	Massilia	✓	–	Far01, Far05, Far10	–	Rhizosphere copiotroph	High	Phosphate solubilization; ISR potential	Early colonizer	Ofek et al., 2012
	Oxalobacteraceae	✓	✓	Far01, Far05, Far10	–	Root-associated copiotroph	Moderate–High	Rhizosphere association; nutrient cycling	Exudate responder	Willems et al., 1991
	Nocardioides	✓	–	Far01, Far10	+	Oligotroph/ Heterotroph	Moderate	Organic matter turnover; P solubilization	Saprotroph	Yoon et al., 1997
	Sphingomonadaceae	✓	–	Far01, Far10	–	Aromatic degraders	Moderate	Stress mitigation; aromatic detoxification	Carbon specialist	White et al., 1996; Fredrickson et al., 1995
	Marmoricola	✓	–	Far10	+	Oligotroph	Low	Limited documented PGP	Low-carbon strategist	Urzì et al., 2000
	OPS_17	–	✓	Far01, Far05	–	Oligotroph	Low	No documented PGP	Stable soil niche	Kielak et al., 2016
	Candidatus Yanofskybacteria	–	✓	Far01, Far10	–	Reduced metabolism	Very Low	No documented PGP	Metabolic dependent lineage	Brown et al., 2015; Castelle & Banfield (2018)
	Sphingomonas	–	✓	Far01, Far05	–	Aromatic degradation	Moderate	Stress tolerance; biocontrol potential	Exudate specialist	Takeuchi et al., 2001
	Geobacter	–	✓	Far01, Far10	–	Anaerobic respiration	Moderate	Iron cycling; indirect nutrient mobilization	Redox niche	Lovley et al., 2004; Lovely 1993
	Flavobacterium	–	✓	Far05, Far10	–	Polymer degradation	High	Polysaccharide degradation; nutrient release	Late decomposer	McBride, 2014
	Acidobacteriales	–	✓	Far01	–	Oligotroph	Low	No documented PGP	Carbon-efficient strategist	Kielak et al., 2016
	Actinocorallia	–	✓	Far01	+	Saprotroph	Moderate	Organic matter recycling	Organic turnover	Stackebrandt et al., 1997
	Aquicella	–	✓	Far01	–	Aquatic heterotroph	Low	No documented PGP	Minor soil component	Saini & Gupta, 2021; Santos et al., 2003
	Comamonadaceae	–	✓	Far05	–	Copiotrophic rhizosphere	High	Rhizosphere nutrient mobilization	Exudate responder	Willems et al., 1991
	Micrococcaceae	–	✓	Far05	+	Soil heterotroph	Moderate	Stress tolerance	Recycler	Stackebrandt et al., 1995
	Pseudarthrobacter	–	✓	Far05	+	Aromatic degradation	Moderate	Detoxification; stress tolerance	Detoxifier	Busse, 2016
	Saccharimonadales	–	✓	Far05	–	Ultra-small oligotroph	Very Low	No documented PGP	Low-carbon specialist	Brown et al., 2015
	Chryseolinea	–	✓	Far10	–	Polymer degradation	Moderate	Polysaccharide degradation	Polysaccharide degrader	Yoon et al., 2011
	Desulfuromonas	–	✓	Far10	–	Anaerobic respiration	Moderate	Iron/sulfur cycling	Redox specialist	Roden & Lovley, 1993
	Haliangium	–	✓	Far10	–	Myxobacteria predator	High	Biocontrol via predation	Microbial regulator	Reichenbach, 2006; Philips et al., 2022
	Microscillaceae	–	✓	Far10	–	Organic matter degradation	Moderate	Organic matter degradation	Polymer degrader	McBride, 2014
	Ohtaekwangia	–	✓	Far10	–	Polysaccharide degradation	Moderate	Complex carbohydrate degradation	Detritus specialist	Yoon et al., 2011
	Saprospiraceae	–	✓	Far10	–	Protein/polysaccharide degradation	Moderate	Protein and polysaccharide turnover	Detritus specialist	McBride, 2014
	A4b clade	–	✓	Far10	–	Oligotroph (±)	Low	No documented PGP	Low-carbon specialist	Kielak et al., 2016
	RB41 Acidobacteria clade	✓	–	Bulk soil Far10	–	Oligotroph	Low	No documented PGP	Adapted to bulk soil	Kielak et al., 2016
	Acidobacteria Subgroup 5	–	✓	Bulk soil Far10	–	Oligotroph	Low	No documented PGP	Stable bulk-soil specialist	Kielak et al., 2016
	Micavibrionales	–	✓	Bulk soil Far10	–	Obligate epibiotic predator	High	No direct PGP; microbial predation	Predator of other bacteria	Wang et al., 2011
BACTERIAL SPECIES	Pseudochrobactrum asaccharolyticum	✓	–	Far01, Far05, Far10	–	Soil heterotroph	Moderate	Limited documented PGP	Soil organic compound transformer	Kämpfer et al., 2006
	Sphingomonas phyllosphaerae	✓	–	Far01, Far05, Far10	–	Aromatic-degrading	High	Stress tolerance; aromatic detoxification	Aromatic compound degrader	Takeuchi et al., 2001
	Sporosarcina ureae	✓	–	Far01, Far05, Far10	+	Ureolytic	Moderate	Nitrogen transformation; pH modulation	Ureolytic nitrogen transformer	Yoon et al., 2001
	Streptomyces prasinus	✓	–	Far01, Far05, Far10	+	Filamentous saprotroph	High	Antibiotic production; biocontrol potential	Competitive antibiotic-producing saprotroph	Hopwood, 2007
	Symbiobacterium thermophilum	✓	–	Far01, Far05, Far10	+	Network-dependent heterotroph	Low–moderate	No documented direct PGP	Network-dependent niche bacterium	Ueda et al., 2004
	Thermobispora bispora	✓	–	Far01, Far05, Far10	+	Thermophilic polymer degrader	Moderate	Organic matter turnover	Thermophilic polymer degrader	Wang et al., 1996
	Thermostaphylospora chromogena	✓	–	Far01, Far05, Far10	+	Saprotroph	Moderate	Organic matter recycling	Soil organic matter recycler	BacDive
	Tumebacillus soli	✓	–	Far01, Far05, Far10	+	Soil heterotroph	Moderate	Stress tolerance; possible nutrient mobilization	Stress-adapted spore-former	Kim et al., 2016
	Streptomyces canus	–	✓	Far01, Far05, Far10	+	Filamentous saprotroph	Very high	Antibiotic production	Secondary metabolite competitor	Berdy, 2005
	Streptomyces lincolnensis	–	✓	Far01, Far05, Far10	+	Filamentous saprotroph	High	Antibiotic production	Antibiotic-producing competitor	Berdy, 2005
	Oryzihumus leptocrescens	–	✓	Far01, Far05, Far10	+	Slow-growing soil saprotroph	Moderate	Slow organic matter recycling	Slow-growing soil recycler	Kageyama et al., 2005
	Pseudarthrobacter oxydans	–	✓	Far01, Far05, Far10	+	Aromatic-degrading heterotroph	High	Detoxification; stress tolerance	Aromatic detoxifier	Busse, 2016
	Pseudarthrobacter siccitolerans	–	✓	Far01, Far05, Far10	+	Soil heterotroph	High	Drought tolerance	Drought-tolerant soil bacterium	Busse, 2016
	Rhizorhabdus dicambivorans	–	✓	Far01, Far05, Far10	–	Xenobiotic-degrading	Moderate	Xenobiotic degradation	Xenobiotic-degrading rhizobacterium	Yao et al., 2016
	Sorangium cellulosum	✓	–	Far01, Far05	–	Predatory myxobacterium	High	Secondary metabolites; microbial regulation	Predatory secondary metabolite producer	Reichenbach, 2001
	Nitratireductor aestuarii	✓	–	Far01, Far10	–	Nitrogen-cycling heterotroph	Moderate	Nitrogen cycling potential	Nitrogen-cycle specialist	Ou et al., 2017
	Serratia plymuthica	✓	–	Far01, Far10	–	Rhizosphere-associated copiotroph	High	Biocontrol; ISR induction; phosphate solubilization	Rhizosphere biocontrol associate	Proença et al., 2019
	Thermoclostridium stercorarium subsp. leptospartum	✓	–	Far01	+	Anaerobic polysaccharide degrader	Moderate	Polysaccharide degradation	Anaerobic polysaccharide degrader	Poehlein et al., 2013
	Thermoclostridium stercorarium subsp. thermolacticum	✓	–	Far01	+	Anaerobic fermentative degrader	Moderate	Polymer degradation	Anaerobic fermentative degrader	Madden, 1983
	Reyranella massiliensis	–	✓	Far01	–	Heterotroph	Low–moderate	No documented PGP	Low-level carbon recycler	Pagnier et al., 2011
	Variovorax paradoxus	–	✓	Far05	–	Metabolically versatile	High	Hormone modulation; nutrient cycling	IAA degradation; quorum quenching	Sun et al., 2018; Ma et al., 2023
	Streptomyces caeruleatus	–	✓	Far05	+	Filamentous saprotroph	Very high	Antibiotic production; pathogen suppression	Competitive antibiotic producer	Hopwood, 2007
	Streptomyces ciscaucasicus	–	✓	Far05	+	Filamentous saprotroph	High	Antifungal activity	Organic matter turnover	Labeda et al., 2017
	Bacillus cereus	✓	–	Bulk soil Far01, Far05, Far10	+	Copiotrophic saprotroph	High	IAA production; phosphate solubilization	Opportunistic pathogen; toxin production; rhizosphere colonization; biofilm formation	Kulkova et al., 2023
	Bacillus drentensis	✓	–	Bulk soil Far01, Far05, Far10	+	Soil saprotroph	High	Nutrient mobilization potential	Soil saprophyte; organic matter degradation	Hernández-Pacheco et al., 2021
	Bacillus frigoritolerans	✓	✓	Bulk soil Far01, Far05, Far10	+	Stress-tolerant saprotroph	High	Stress tolerance; possible IAA	Stress tolerance; PGP traits; cold adaptation	Świątczak et al., 2024; Marik et al., 2024
	Bacillus pseudomycoides	✓	–	Bulk soil Far01, Far05, Far10	+	Copiotrophic saprotroph	High	Phosphate solubilization	Member of B. cereus group; enzyme production	Nakamura, 1998
	Bacillus samanii	✓	–	Bulk soil Far01, Far05, Far10	+	Generalist heterotroph	Moderate	No documented PGP	Environmental Bacillus; spore-forming	Saman et al., 2010
	Bacillus simplex	✓	✓	Bulk soil Far01, Far05, Far10	+	Rhizosphere-associated saprotroph	High	IAA production; phosphate solubilization	Mineral weathering; stress tolerance	Karimi et al., 2024; Uroz et al., 2009
	Clostridium vincentii	✓	✓	Bulk soil Far01, Far05, Far10	+	Anaerobic fermenter	Moderate	No documented PGP	Anaerobic fermenter; organic matter decomposition	Mountfort et al., 1997
	Ensifer adhaerens	✓	–	Bulk soil Far01, Far05, Far10	–	Plant-associated heterotroph	High	Nitrogen fixation potential	Nitrogen metabolism; rhizosphere colonization	Zhou et al., 2013
	Microlunatus panaciterrae	✓	✓	Bulk soil Far01, Far05, Far10	+	Recycler	Moderate	Organic phosphorus turnover	Polyphosphate accumulation; soil organic turnover	An et al., 2008
	Oryzihumus leptocrescens	✓	–	Bulk soil Far01, Far05, Far10	+	Slow-growing soil saprotroph	Low–moderate	No documented PGP	Oligotrophic soil actinobacterium	Kageyama et al., 2005
	Pseudarthrobacter oxydans	✓	✓	Bulk soil Far01, Far05, Far10	+	Aromatic-degrading heterotroph	High	Detoxification; stress tolerance	Aromatic compound degradation	Busse, 2016
	Pseudarthrobacter siccitolerans	✓	✓	Bulk soil Far01, Far05, Far10	+	Stress-tolerant heterotroph	High	Drought tolerance	Desiccation tolerance; soil adaptation	Busse, 2016
	Reyranella massiliensis	✓	–	Bulk soil Far01, Far05, Far10	–	Oligotroph/ Heterotroph	Low	No documented PGP	Adapted to oligotrophic soil	Pagnier et al., 2011
	Streptomyces atrovirens	✓	–	Bulk soil Far01, Far05, Far10	+	Filamentous saprotroph	Very high	Biocontrol; antibiotic production	Antibiotic production; secondary metabolism	Hopwood, 2007
	Streptomyces canus	✓	–	Bulk soil Far01, Far05, Far10	+	Filamentous saprotroph	Very high	Antibiotic production	Antibiotic producer (canamycin group)	Berdy, 2005
	Streptomyces turgidiscabies	✓	✓	Bulk soil Far01, Far05, Far10	+	Plant pathogen	High	Plant pathogenic	Plant pathogen; thaxtomin production	Loria et al., 2006
	Variovorax paradoxus	✓	–	Bulk soil Far01, Far05, Far10	–	Metabolically versatile	High	Hormone modulation; stress mitigation	IAA degradation; quorum quenching	Sun et al., 2018; Ma et al., 2023
