# Supplementary material for: Root metabolite profiles support a chemical-trophic filtering hypothesis for genotype- and stage-specific rhizosphere assembly in chicory
Source: Front Microbiol. 2026 Jul 17;17:1855632. doi: 10.3389/fmicb.2026.1855632 (PMC13423886; doi:10.3389/fmicb.2026.1855632)
Supplement: Supplementary file 5 [file Table_5.xlsx]

## Sheet: Fungi
Supplementary file 5. Fungal genera and species significantly enriched or depleted in the rhizosphere: common and genotype-specific signatures.
Taxa associated with the common rhizosphere signature are highlighted in red, while taxa excluded from the rhizosphere are highlighted in green.
	Taxa	T1	T2	Associated plant genotype or bulk soil	Trophic strategy	Decomposition capacity	Soil competitiveness	Ecological role	Key references
FUNGAL GENERA	Alternaria	✓	✓	Far01, Far05, Far10	Pathotroph / saprotroph	Cellulose; simple plant polymers	Moderate–High	Opportunistic pathogen and saprotroph	Thomma, 2003
	Cladosporium	✓	✓	Far01, Far05, Far10	Saprotroph / endophyte	Cellulose; leaf litter polymers	Moderate	Ubiquitous saprotroph; phyllosphere colonizer	Bensch et al., 2012
	Dactylonectria	✓	(✓)	Far01, Far05, Far10	Root pathogen	Root tissues; cellulose	Moderate	Root pathogen; soil inhabitant	Lombard et al., 2014
	Bionectriaceae	–	✓	Far01	Saprotroph / pathotroph	Cellulose; plant debris	Moderate	Soil saprotrophs; occasional pathogens	Rossman et al., 1999
	Helotiales	–	✓	Far01	Endophyte / saprotroph	Root-derived carbon; simple polymers	Moderate	Endophytes; root associates	Hosoya, 2021
	Spizellomycetales	–	✓	Far01	Saprotroph	Simple carbohydrates	Low	Early soil colonizers; chytrid saprotrophs	Powell, 2017
	Trichoderma	–	✓	Far01	Mycoparasite	Cellulose; hemicellulose; chitin	High	Aggressive saprotroph; biocontrol agent	Harman et al., 2004
	Lecanicillium	–	✓	Far05	Entomopathogen	Chitin; insect cuticle; plant debris	Moderate	Entomopathogen; occasional plant associate	Zare & Gams, 2001
	Neonectria	–	✓	Far05	Pathotroph	Wood; lignocellulose	Moderate	Wood and root pathogen	Chaverri et al., 2011
	Falciphora	–	✓	Far10	Endophyte	Root-derived carbon	Low–Moderate	Root endophyte; dark septate associate	Oberwinkler et al., 2013
	Mortierella	✓	–	Bulk soil Far10	Saprotroph (soil fungus)	Lipids; simple plant polymers	Moderate	Soil saprotroph; organic matter recycler	Ozimek & Hanaka 2021
FUNGAL SPECIES	Pseudeurotium bakeri	✓	✓	Far01, Far05	Saprotroph	Keratin; organic matter	Moderate	Stress-tolerant fungus	Adhikari et al., 2016
	Pseudeurotium hygrophilum	✓	✓	Far01, Far05	Saprotroph	Organic matter turnover	Moderate	Soil saprotroph	Ogaki et al., 2020
	Gibellulopsis nigrescens	–	✓	Far01, Far10	Saprotroph / weak pathotroph	Cellulose degradation	Moderate	Root-associated fungus; potential pathogen	Lombard et al., 2015
	Lecanicillium subprimulinum	–	✓	Far01	Entomopathogen / mycoparasite	Chitin; insect cuticle; plant debris	Moderate	Entomopathogen; occasional plant associate	Zare & Gams, 2001
	Exophiala radicis	✓	–	Bulk soil Far01, Far05, Far10	Endophyte; opportunistic pathogen	Root-derived carbon; simple plant polymers	Moderate	Root-associated black yeast	Jumpponen & Trappe, 1998; de Hoog et al., 2011
	Exophiala salmonis	✓	–	Bulk soil Far01, Far05, Far10	Saprotroph; opportunist	Simple organic substrates	Low–Moderate	Environmental black yeast	de Hoog et al., 2011
	Gibellulopsis nigrescens	✓	–	Bulk soil Far01, Far05, Far10	Saprotroph/weak pathogen	Root tissues; cellulose	Moderate	Soil and root colonizer	Zare et al., 2007
	Mortierella zonata	✓	–	Bulk soil Far01, Far05, Far10	Saprotroph	Strong decomposer of plant polymers	Moderate	Soil organic matter recycler	Wagner et al., 2013
	Scytalidium lignicola	✓	✓	Bulk soil Far01, Far05, Far10	Lignicolous saprotroph	Lignocellulose decomposition	Moderate	Wood and plant debris decomposer	Fukasawa et al., 2011
	Solicoccozyma aeria	–	✓	Bulk soil Far01, Far05, Far10	Yeast-like saprotroph	Simple sugars; soluble carbon	Low	Air- and soil-associated basidiomycetous yeast	Liu et al., 2015
